# Supplementary material for: Characteristics of Microplastics and Their Affiliated PAHs in Surface Water in Ho Chi Minh City, Vietnam
Source: Polymers (Basel). 2022 Jun 16;14(12):2450. doi: 10.3390/polym14122450 (PMC9230152; doi:10.3390/polym14122450)
Supplement: Supplementary file 1 [file polymers-14-02450-s001.zip]

Archive with 1 entries (1 files):
- polymers-1756634-supplementary.pdf
